# Supplementary material for: Notes on Glaucocharis (Lepidoptera, Crambidae) from China, with descriptions of two new species
Source: Zookeys. 2018 Dec 17;(807):149–58. doi: 10.3897/zookeys.807.29237 (PMC6305352; doi:10.3897/zookeys.807.29237)
Supplement: XML Treatment for Glaucocharis nussi [file zookeys.807.29237-treatment2.xml]

<!DOCTYPE tp:taxon-treatment
  PUBLIC "-//TaxonX//DTD Taxonomic Treatment Publishing DTD v0 20100105//EN" "tax-treatment-NSO.dtd">
<tp:taxon-treatment xmlns:tp="http://www.plazi.org/taxpub"><tp:treatment-meta><kwd-group><label>Taxon classification</label><kwd><named-content xmlns:xlink="http://www.w3.org/1999/xlink" content-type="kingdom">Animalia</named-content></kwd><kwd><named-content xmlns:xlink="http://www.w3.org/1999/xlink" content-type="order">Lepidoptera</named-content></kwd><kwd><named-content xmlns:xlink="http://www.w3.org/1999/xlink" content-type="family">Crambidae</named-content></kwd></kwd-group><mixed-citation publication-type="journal"><person-group><name><surname>Li</surname><given-names>Wei-Chun</given-names></name></person-group><article-title>Notes on <italic><tp:taxon-name><tp:taxon-name-part taxon-name-part-type="genus" reg="Glaucocharis">Glaucocharis</tp:taxon-name-part></tp:taxon-name></italic> (<tp:taxon-name><tp:taxon-name-part taxon-name-part-type="order">Lepidoptera</tp:taxon-name-part></tp:taxon-name>, <tp:taxon-name><tp:taxon-name-part taxon-name-part-type="family">Crambidae</tp:taxon-name-part></tp:taxon-name>) from China, with descriptions of two new species</article-title><source>Zookeys</source><day>17</day><month>12</month><year>2018</year><volume>2018</volume><issue>807</issue><fpage>149</fpage><lpage>158</lpage><pub-id pub-id-type="doi">10.3897/zookeys.807.29237</pub-id></mixed-citation></tp:treatment-meta><tp:nomenclature><tp:taxon-name>
            <tp:taxon-name-part taxon-name-part-type="genus" reg="Glaucocharis">Glaucocharis</tp:taxon-name-part>
            <tp:taxon-name-part taxon-name-part-type="species" reg="nussi">nussi</tp:taxon-name-part>
            <object-id xmlns:xlink="http://www.w3.org/1999/xlink" content-type="zoobank" xlink:type="simple">http://zoobank.org/0DAE5EE5-442C-4B77-B86A-486B68E7F89A</object-id>
          </tp:taxon-name><tp:taxon-status xmlns:xlink="http://www.w3.org/1999/xlink" xlink:type="simple">sp. n.</tp:taxon-status><xref ref-type="fig" rid="F1">Figs 3</xref><xref ref-type="fig" rid="F1">, 4</xref><xref ref-type="fig" rid="F2">, 8</xref></tp:nomenclature><tp:treatment-sec sec-type="type material" id="SECID0E6AAE"><title>Type material.</title><p><italic>Holotype</italic> ♂: CHINA: Mabian Dafengding National Nature Reserve, Mabian (<named-content xmlns:xlink="http://www.w3.org/1999/xlink" content-type="dwc:verbatimCoordinates" xlink:type="simple"><named-content content-type="geo-json" specific-use="{&#34;type&#34;:&#34;Point&#34;,&#34;coordinates&#34;:[103.516667,28.850000]}" id="NCID0EKBAE" xlink:type="simple">28°51'N, 103°31'E</named-content></named-content>), Sichuan Province, 1100 m, 11.viii.2012, coll. Wei-Chun Li (JXAUM).</p><p><italic>Paratype</italic>, 1 ♂, with same locality as holotype and collected on 10.viii.2012, prep. gen. WD16100 (JXAUM).</p></tp:treatment-sec><tp:treatment-sec sec-type="diagnosis" id="SECID0ETBAE"><title>Diagnosis.</title><p>This species can be distinguished from its congeners by the unique characters in the male genitalia. The costal projection is absent and the phallus has a single strong spine-like cornutus (Fig. <xref ref-type="fig" rid="F2">8</xref>).</p></tp:treatment-sec><tp:treatment-sec sec-type="description" id="SECID0E4BAE"><title>Description.</title><p><italic>Male adult</italic> (Figs <xref ref-type="fig" rid="F1">3</xref>, <xref ref-type="fig" rid="F1">4</xref>): Forewing length 5.5–6.0 mm. Frons and vertex pale brown mixed with yellowish white. Labial palpus basal half and distal one-fourth blackish brown on outer side, otherwise yellowish white. Maxillary palpus pale brown, yellowish white distally. Antenna yellowish white. Tegula and thorax pale brown. Forewing covered with pale brown scales; costa and dorsum with blackish spot near middle; antemedian line unrecognized; reniform stigma blackish brown, small and round; postmedian line brown, arched outward; apex orange, with white apical stripe; termen orange mixed with pale brown, with four black marginal spots; fringe pale brown. Hindwing pale brown; fringe white mixed with grey. Abdomen blackish brown and white in alternance on dorsal surface. Legs pale brown.</p><p><italic>Male genitalia</italic> (Fig. <xref ref-type="fig" rid="F2">8</xref>): Uncus curved downward, tapering to pointed apex. Gnathos nearly narrowly triangular, pointed distally. Tegumen approximately twice as long as gnathos. Valva broadened slightly at base, apex round; costa concave near middle. Saccus short and broad, convex distally. Juxta crescent-shaped. Phallus nearly as long as valva, basal one-third conspicuously thicker than distal two-thirds; single cornutus well-developed and spine-like.</p><p>Female unknown.</p></tp:treatment-sec><tp:treatment-sec sec-type="distribution" id="SECID0EWCAE"><title>Distribution.</title><p>China (Sichuan).</p></tp:treatment-sec><tp:treatment-sec sec-type="natural history" id="SECID0E2CAE"><title>Natural history.</title><p>See above under this heading for <italic><tp:taxon-name><tp:taxon-name-part taxon-name-part-type="genus" reg="Glaucocharis">Glaucocharis</tp:taxon-name-part><tp:taxon-name-part taxon-name-part-type="species" reg="sperlingi">sperlingi</tp:taxon-name-part></tp:taxon-name></italic> sp. nov.</p></tp:treatment-sec><tp:treatment-sec sec-type="etymology" id="SECID0EMDAE"><title>Etymology.</title><p>In honour of Dr Matthias Nuss, who contributed profoundly to systematic research on pyraloid moths, and who maintains and expands the most important tool for taxonomic information on the world pyraloid species: GlobIZ (<ext-link xmlns:xlink="http://www.w3.org/1999/xlink" xlink:type="simple" ext-link-type="uri" xlink:href="http://www.pyraloidea.org">www.pyraloidea.org</ext-link>).</p></tp:treatment-sec><tp:treatment-sec sec-type="remarks" id="SECID0EXDAE"><title>Remarks.</title><p>The generic assignment of <italic><tp:taxon-name><tp:taxon-name-part taxon-name-part-type="genus" reg="Glaucocharis">G.</tp:taxon-name-part><tp:taxon-name-part taxon-name-part-type="species" reg="nussi">nussi</tp:taxon-name-part></tp:taxon-name></italic> is primarily based on the external characters. However, its male genitalia are atypical for <italic><tp:taxon-name><tp:taxon-name-part taxon-name-part-type="genus" reg="Glaucocharis">Glaucocharis</tp:taxon-name-part></tp:taxon-name></italic>. Characters of both sexes and molecular data would have to be analysed phylogenetically to provide a more insightful hypothesis concerning its classification.</p></tp:treatment-sec><tp:treatment-sec><!--Section generated to contain objects referenced in tp:taxon-treatment.--><fig id="F1" position="float" orientation="portrait"><label>Figures 1–6.</label><caption><p><italic><tp:taxon-name><tp:taxon-name-part taxon-name-part-type="genus" reg="Glaucocharis">Glaucocharis</tp:taxon-name-part></tp:taxon-name></italic> spp. <bold>1, 3, 5</bold> Adult in dorsal view <bold>2, 4, 6</bold> Head in lateral view <bold>1, 2</bold><italic><tp:taxon-name><tp:taxon-name-part taxon-name-part-type="genus" reg="Glaucocharis">G.</tp:taxon-name-part><tp:taxon-name-part taxon-name-part-type="species" reg="sperlingi">sperlingi</tp:taxon-name-part></tp:taxon-name></italic> sp. n., male, holotype <bold>3, 4</bold><italic><tp:taxon-name><tp:taxon-name-part taxon-name-part-type="genus" reg="Glaucocharis">G.</tp:taxon-name-part><tp:taxon-name-part taxon-name-part-type="species" reg="nussi">nussi</tp:taxon-name-part></tp:taxon-name></italic> sp. n., male, holotype <bold>5, 6</bold><italic><tp:taxon-name><tp:taxon-name-part taxon-name-part-type="genus" reg="Glaucocharis">G.</tp:taxon-name-part><tp:taxon-name-part taxon-name-part-type="species" reg="castaneus">castaneus</tp:taxon-name-part></tp:taxon-name></italic> Song &amp; Chen, female.</p></caption><graphic xmlns:xlink="http://www.w3.org/1999/xlink" xlink:href="zookeys-807-149-g001.jpg" position="float" orientation="portrait" xlink:type="simple" id="oo_250027.jpg"/></fig><fig id="F2" position="float" orientation="portrait"><label>Figures 7–9.</label><caption><p>Genitalia of <italic><tp:taxon-name><tp:taxon-name-part taxon-name-part-type="genus" reg="Glaucocharis">Glaucocharis</tp:taxon-name-part></tp:taxon-name></italic> species. <bold>7</bold><italic><tp:taxon-name><tp:taxon-name-part taxon-name-part-type="genus" reg="Glaucocharis">G.</tp:taxon-name-part><tp:taxon-name-part taxon-name-part-type="species" reg="sperlingi">sperlingi</tp:taxon-name-part></tp:taxon-name></italic> sp. n., male, holotype <bold>8</bold><italic><tp:taxon-name><tp:taxon-name-part taxon-name-part-type="genus" reg="Glaucocharis">G.</tp:taxon-name-part><tp:taxon-name-part taxon-name-part-type="species" reg="nussi">nussi</tp:taxon-name-part></tp:taxon-name></italic> sp. n., male, holotype <bold>9</bold><italic><tp:taxon-name><tp:taxon-name-part taxon-name-part-type="genus" reg="Glaucocharis">G.</tp:taxon-name-part><tp:taxon-name-part taxon-name-part-type="species" reg="castaneus">castaneus</tp:taxon-name-part></tp:taxon-name></italic> Song &amp; Chen, female.</p></caption><graphic xmlns:xlink="http://www.w3.org/1999/xlink" xlink:href="zookeys-807-149-g002.jpg" position="float" orientation="portrait" xlink:type="simple" id="oo_250028.jpg"/></fig></tp:treatment-sec></tp:taxon-treatment>
