# Supplementary material for: Notes on Glaucocharis (Lepidoptera, Crambidae) from China, with descriptions of two new species
Source: Zookeys. 2018 Dec 17;(807):149–58. doi: 10.3897/zookeys.807.29237 (PMC6305352; doi:10.3897/zookeys.807.29237)
Supplement: XML Treatment for Glaucocharis castaneus [file zookeys.807.29237-treatment3.xml]

<!DOCTYPE tp:taxon-treatment
  PUBLIC "-//TaxonX//DTD Taxonomic Treatment Publishing DTD v0 20100105//EN" "tax-treatment-NSO.dtd">
<tp:taxon-treatment xmlns:tp="http://www.plazi.org/taxpub"><tp:treatment-meta><kwd-group><label>Taxon classification</label><kwd><named-content xmlns:xlink="http://www.w3.org/1999/xlink" content-type="kingdom">Animalia</named-content></kwd><kwd><named-content xmlns:xlink="http://www.w3.org/1999/xlink" content-type="order">Lepidoptera</named-content></kwd><kwd><named-content xmlns:xlink="http://www.w3.org/1999/xlink" content-type="family">Crambidae</named-content></kwd></kwd-group><mixed-citation publication-type="journal"><person-group><name><surname>Li</surname><given-names>Wei-Chun</given-names></name></person-group><article-title>Notes on <italic><tp:taxon-name><tp:taxon-name-part taxon-name-part-type="genus" reg="Glaucocharis">Glaucocharis</tp:taxon-name-part></tp:taxon-name></italic> (<tp:taxon-name><tp:taxon-name-part taxon-name-part-type="order">Lepidoptera</tp:taxon-name-part></tp:taxon-name>, <tp:taxon-name><tp:taxon-name-part taxon-name-part-type="family">Crambidae</tp:taxon-name-part></tp:taxon-name>) from China, with descriptions of two new species</article-title><source>Zookeys</source><day>17</day><month>12</month><year>2018</year><volume>2018</volume><issue>807</issue><fpage>149</fpage><lpage>158</lpage><pub-id pub-id-type="doi">10.3897/zookeys.807.29237</pub-id></mixed-citation></tp:treatment-meta><tp:nomenclature><tp:taxon-name>
            <tp:taxon-name-part taxon-name-part-type="genus" reg="Glaucocharis">Glaucocharis</tp:taxon-name-part>
            <tp:taxon-name-part taxon-name-part-type="species" reg="castaneus">castaneus</tp:taxon-name-part>
          </tp:taxon-name><tp:taxon-authority>Song &amp; Chen, 2002</tp:taxon-authority><xref ref-type="fig" rid="F1">Figs 5</xref><xref ref-type="fig" rid="F1">, 6</xref><xref ref-type="fig" rid="F2">, 9</xref><tp:nomenclature-citation-list><tp:nomenclature-citation><tp:taxon-name>
                <tp:taxon-name-part taxon-name-part-type="genus" reg="Glaucocharis">Glaucocharis</tp:taxon-name-part>
                <tp:taxon-name-part taxon-name-part-type="species" reg="castaneus">castaneus</tp:taxon-name-part>
              </tp:taxon-name><comment>Song &amp; Chen, in <xref ref-type="bibr" rid="B5">Chen et al. 2002</xref>: 1, figs 1–3. Type locality: Maoershan, Guangxi Province, China.</comment></tp:nomenclature-citation></tp:nomenclature-citation-list></tp:nomenclature><tp:treatment-sec sec-type="material" id="SECID0ERGAE"><title>Specimens examined.</title><p>23 ♂♂, 12 ♀♀: CHINA: Mabian Dafengding National Nature Reserve, Mabian (<named-content xmlns:xlink="http://www.w3.org/1999/xlink" content-type="dwc:verbatimCoordinates" xlink:type="simple"><named-content content-type="geo-json" specific-use="{&#34;type&#34;:&#34;Point&#34;,&#34;coordinates&#34;:[103.516667,28.850000]}" id="NCID0E1GAE" xlink:type="simple">28°51'N, 103°31'E</named-content></named-content>), Sichuan Province, 1100 m, 9−10.viii.2012, coll. Wei-Chun Li (JXAUM).</p></tp:treatment-sec><tp:treatment-sec sec-type="description" id="SECID0E6GAE"><title>Description.</title><p><italic>Female adult</italic> (Figs <xref ref-type="fig" rid="F1">5</xref>, <xref ref-type="fig" rid="F1">6</xref>): Forewing length 6.5−8.0 mm. Frons and vertex pale yellow. Labial palpus blackish-brown except second segment pale yellow. Maxillary palpus pale brown to blackish brown, pale yellow distally. Antenna blackish brown and pale yellow in alternance on dorsal surface, pale yellow ventrally. Tegula and thorax blackish brown. Forewing densely covered with blackish brown scales; antemedian line black, dorsal two-thirds inconspicuous; reniform stigma unrecognized; postmedian line blackish brown, arched outward; apex orange, with white apical stripe; termen orange mixed with pale brown, with two black marginal spots; fringe blackish brown. Hindwing blackish brown; fringe pale brown except blackish brown subbasally. Abdomen blackish brown on dorsal surface. Legs pale brown.</p><p><italic>Female genitalia</italic> (Fig. <xref ref-type="fig" rid="F2">9</xref>): Papillae anales ovate, about one-third length of posterior apophyses. Tergite eight about two-thirds as long as anterior apophyses. Lamella postvaginalis roughly U-shaped. Antrum swollen and densely covered with small spines. Ductus bursae long and thin. Ductus seminalis arising from approximately posterior one-third of ductus bursae. Corpus bursae rounded; signa double and ovate.</p><fig id="F2" position="float" orientation="portrait"><label>Figures 7–9.</label><caption><p>Genitalia of <italic><tp:taxon-name><tp:taxon-name-part taxon-name-part-type="genus" reg="Glaucocharis">Glaucocharis</tp:taxon-name-part></tp:taxon-name></italic> species. <bold>7</bold><italic><tp:taxon-name><tp:taxon-name-part taxon-name-part-type="genus" reg="Glaucocharis">G.</tp:taxon-name-part><tp:taxon-name-part taxon-name-part-type="species" reg="sperlingi">sperlingi</tp:taxon-name-part></tp:taxon-name></italic> sp. n., male, holotype <bold>8</bold><italic><tp:taxon-name><tp:taxon-name-part taxon-name-part-type="genus" reg="Glaucocharis">G.</tp:taxon-name-part><tp:taxon-name-part taxon-name-part-type="species" reg="nussi">nussi</tp:taxon-name-part></tp:taxon-name></italic> sp. n., male, holotype <bold>9</bold><italic><tp:taxon-name><tp:taxon-name-part taxon-name-part-type="genus" reg="Glaucocharis">G.</tp:taxon-name-part><tp:taxon-name-part taxon-name-part-type="species" reg="castaneus">castaneus</tp:taxon-name-part></tp:taxon-name></italic> Song &amp; Chen, female.</p></caption><graphic xmlns:xlink="http://www.w3.org/1999/xlink" xlink:href="zookeys-807-149-g002.jpg" position="float" orientation="portrait" xlink:type="simple" id="oo_250028.jpg"/></fig></tp:treatment-sec><tp:treatment-sec sec-type="distribution" id="SECID0ESJAE"><title>Distribution.</title><p>China (Guangxi, Sichuan).</p></tp:treatment-sec><tp:treatment-sec sec-type="remarks" id="SECID0EXJAE"><title>Remarks.</title><p>The female of <italic><tp:taxon-name><tp:taxon-name-part taxon-name-part-type="genus" reg="Glaucocharis">G.</tp:taxon-name-part><tp:taxon-name-part taxon-name-part-type="species" reg="castaneus">castaneus</tp:taxon-name-part></tp:taxon-name></italic> is described for the first time herein. The male of this species was described and figured adequately by <xref ref-type="bibr" rid="B5">Chen et al. (2002)</xref>.</p></tp:treatment-sec><tp:treatment-sec><!--Section generated to contain objects referenced in tp:taxon-treatment.--><fig id="F1" position="float" orientation="portrait"><label>Figures 1–6.</label><caption><p><italic><tp:taxon-name><tp:taxon-name-part taxon-name-part-type="genus" reg="Glaucocharis">Glaucocharis</tp:taxon-name-part></tp:taxon-name></italic> spp. <bold>1, 3, 5</bold> Adult in dorsal view <bold>2, 4, 6</bold> Head in lateral view <bold>1, 2</bold><italic><tp:taxon-name><tp:taxon-name-part taxon-name-part-type="genus" reg="Glaucocharis">G.</tp:taxon-name-part><tp:taxon-name-part taxon-name-part-type="species" reg="sperlingi">sperlingi</tp:taxon-name-part></tp:taxon-name></italic> sp. n., male, holotype <bold>3, 4</bold><italic><tp:taxon-name><tp:taxon-name-part taxon-name-part-type="genus" reg="Glaucocharis">G.</tp:taxon-name-part><tp:taxon-name-part taxon-name-part-type="species" reg="nussi">nussi</tp:taxon-name-part></tp:taxon-name></italic> sp. n., male, holotype <bold>5, 6</bold><italic><tp:taxon-name><tp:taxon-name-part taxon-name-part-type="genus" reg="Glaucocharis">G.</tp:taxon-name-part><tp:taxon-name-part taxon-name-part-type="species" reg="castaneus">castaneus</tp:taxon-name-part></tp:taxon-name></italic> Song &amp; Chen, female.</p></caption><graphic xmlns:xlink="http://www.w3.org/1999/xlink" xlink:href="zookeys-807-149-g001.jpg" position="float" orientation="portrait" xlink:type="simple" id="oo_250027.jpg"/></fig></tp:treatment-sec><ref-list><ref id="B5"><mixed-citation xmlns:xlink="http://www.w3.org/1999/xlink" xlink:type="simple"><person-group><name name-style="western"><surname>Chen</surname><given-names>TM</given-names></name><name name-style="western"><surname>Song</surname><given-names>SM</given-names></name><name name-style="western"><surname>Yuan</surname><given-names>DC</given-names></name><name name-style="western"><surname>Zhang</surname><given-names>GX</given-names></name></person-group> (<year>2002</year>) A new species of the genus <italic><tp:taxon-name><tp:taxon-name-part taxon-name-part-type="genus">Glaucocharis</tp:taxon-name-part></tp:taxon-name></italic> from China (<tp:taxon-name><tp:taxon-name-part taxon-name-part-type="order">Lepidoptera</tp:taxon-name-part></tp:taxon-name>: <tp:taxon-name><tp:taxon-name-part taxon-name-part-type="family">Pyralidae</tp:taxon-name-part></tp:taxon-name>: <tp:taxon-name><tp:taxon-name-part taxon-name-part-type="subfamily">Crambinae</tp:taxon-name-part></tp:taxon-name>). <tp:taxon-name><tp:taxon-name-part taxon-name-part-type="order">Lepidoptera</tp:taxon-name-part></tp:taxon-name> News 3–4: 1–2.</mixed-citation></ref></ref-list></tp:taxon-treatment>
